# Supplementary material for: KSHV TR deletion episomes uncover enhancer–promoter dynamics in gene regulation
Source: PLoS Pathog. 2025 Dec 4;21(12):e1013061. doi: 10.1371/journal.ppat.1013061 (PMC12700447; doi:10.1371/journal.ppat.1013061)
Supplement: S1 Data — (XLSX) [file ppat.1013061.s001.xlsx]

## Sheet: Fig. 1D
Label	mock	TR21	TR10	TR7	TR5
GFP positive cells(%)	0.14	98.3	96.9	97.2	93

## Sheet: Fig. 1E
Label	mock	TR21	TR10	TR7	TR5
MFI (FITC)	78.9	17592	6213	2361	2347

## Sheet: Fig. 1F
Label	TR5	TR21	BCBL-1
KSHV genome copy per cell	5.55	7.38	24.97
	5.87	8.53	27.34
	5.88	8.33	30.17

## Sheet: Fig. 2A
Label	Mock	TR21	TR5
Relative viral DNA levels	0	0.791802	0.806969
	0	0.707793	1.02648
	0	0.73854	1.16707

## Sheet: Fig. 2B
LANA
Label	mock			TR21			TR5
relative expression	0	0	0	2.85084	2.36715	2.23281	0.987726	1.29558	0.718968
PAN RNA
Label	mock			TR21			TR5
relative expression	2.11655	0.653989	1.24992	334.681	265.879	145.103	51.7694	95.7018	46.5509
vIL-6
Label	mock			TR21			TR5
relative expression	0.16208	0.133978	0.177807	6.01	6.03889	5.99275	0.707936	0.840966	1.45126
K8.1
Label	mock			TR21			TR5
relative expression	0	0.0633243	0.0519763	6.02549	3.78221	4.90385	1.19403	0.870163	0.935842

## Sheet: Fig. 2D
Label	TR21			TR5
relative GFP expression	0.771741	1.30504	0.910701	0.524634	0.497069	0.565623

## Sheet: Fig. 2E
PAN RNA	TR21						TR5
Dox/NaB	(-)			(+)			(-)			(+)
relative expression	0.00397	0.0046	0.00516	0.96162	1.04887	0.98953	0.00659	0.00904	0.00624	0.66367	0.45601	0.53507
vIL-6	TR21						TR5
Dox/NaB	(-)			(+)			(-)			(+)
relative expression	0.15128	0.15639	0.18851	0.99066	1.00934	1	0.15443	0.25878	0.20015	0.81578	0.8638	0.72353
K8.1	TR21						TR5
Dox/NaB	(-)			(+)			(-)			(+)
relative expression	0.00026	0.00046	0.00015	0.94002	0.94169	1.11831	0.00017	0.00058	1.5e-05	0.40728	0.37903	0.40533
ORF57	TR21						TR5
Dox/NaB	(-)			(+)			(-)			(+)
relative expression	0	0	0	1.24259	0.81492	0.94249	0	0	0	0.25131	0.24486	0.24086
(-) indicates absence.
(+) indicates presence.

## Sheet: Fig. 2G
Label	TR21			TR5
viral DNA copies/ml	143293	176683	156610	26370.5	26027.1	26545

## Sheet: Fig. 3B
Label	TR21	TR5
Perimeter (µM)	5.2	4.2
	2.4	2.3
	2.3	1.5
	2.3	4.9
	5.9	1.5
	3.9	2
	1.8	2.3
	0	2.4
	2.6	1.3
	3.6	2.6
	2	2.6
	8.8	2.4
	2.3	1.3
	6	0
	5.2	0
	4.6	0.8
	0.8	2
	5.2	1.5
	4.2	2.4
	2	0.8
	2.8	0.8
	0	3.6
	2.8	7.7
	3.1	4.1
	8.4	0.8
	2	4.9
	7.6	13.2
	9	3.6
	1.5	3.3
	4.3	3.6
	5.7	3
	4.9	5.7
	2.9	1.5
	4.2	3.1
	1.8	1.5
	5.6	2
	2.6	2
	3.4	11.1
	2.9	4.5
	3.3	4.7
	6.1	2.3
	4.4	0.8
	6.8	6.2
	2.6	0
	2.8	0
	6.5	2.6
	3.9	2
	3.6	2.6
	3.9	2.8
	13.4	2.6
	1.5	2.1
	4.1	2.4
	5.5	2.8
	3.6	2.8
	8.6	2
	6.5	3.1
	4.3	2
	4.2	0.8
	12.9	1.8
	4.4	5.9
	5.7	2.8
	6.2	5.2
	3.3	2
	6	2.6
	9.1	1.8
	2.6	1.5
	4.6	9.1
	5.6	4.4
	3.9	2.8
	3.3	4.6
	12	3.3
	4.2	1.5
	5.2	2.8
	0	2.3
	3.9	2.6
	7	2.6
	0	4.6
	6.4	0
	4.8	2.8
	3.6	2.6
	5.1	4.6
	3.3	3.6
	10.5	2.8
	5.5	9.6
	3.1	2.3
	4.1	0.8
	4.4	3.9
	3.6	5.2
	5.5	1.8
	5.2	3.1
	1.8	2.6
	6.4	1.5
	7.3	1.5
	5.9	4.1
	6.4	3.1
	4.4	4.2
	4.9	5.5
	5.4	1.5
	2.6	13.2
	4.6	4.8
	6.8	2
	6.2	14.4
	3.9	1.5
	4.8	12.6
	16.8	1.3
	4.1	2.3
	4.1	3.9
	8.9	0.8
	3.6	0
	6.5	2.9
	7	3.3
	3.4	3.6
	0.8	4.1
	3.4	2
	4.6	2.6
	4.3	4.9
	11.6	3
	11.9	2.8
	4.9	3.9
	5.7	0.8
	3.9	0.8
	4.6	0
	3.9	2.9
	9.2	1.3
	10.1	1.5
	4.8	4.2
	7.7	0
	4.4	2.6
	5.5	3.3
	6.2	4.4
	0.8	13.2
	3.6	3
	4.4	5.7
	4.8	15.3
	4.2	3
	10.3	2.6
	4.8	5.9
	8.8	2
	4.9	2.8
	12.3	3.1
	11.6	2.4
	6.2	10.6
	5.5	3.4
	1.3	8.8
	7.2	2.6
	14.6	3.6
	2.9	3.1
	5.7	6.5
	17.3	2
	3.1	4.1
	2.3	4.9
	5.2	4.1
	5.9	0.8
	2.6	3.9
	2.4	3.6
	8.3	5.9
	3.3	1.8
	3.3	5.4
	4.4	3.6
	7.5	3.1
	2.3	1.5
	5.4	1.5
	7	2.6
	6.2	2.3
	6.4	2.3
	3.6
	5.7
	9.6
	4.9
	3.3
	9
	3.9
	6.4
	5.7
	6.2
	5.9
	4.9
	3.9
	6.1
	2.4
	7.2
	10
	2.8
	10.7
	5.2
	6.4
	1.3
	0.8
	5.5
	3.3
	5.7
	3.1
	9.8
	4.1
	8.3
	2.8
	8.1
	6.1
	3.9
	2
	0.8

## Sheet: Fig. 3D
Label	TR21	TR5
Perimeter (µM)	15.351	11.509
	13.966	8.387
	13.208	7.851
	11.065	7.186
	10.973	7.002
	10.308	5.265
	10.216	5.043
	9.68	4.821
	9.68	4.507
	9.55	4.507
	9.236	4.415
	8.831	4.285
	8.387	4.285
	8.257	3.75
	8.165	3.75
	8.165	3.436
	7.629	3.436
	7.316	3.436
	7.316	3.214
	7.094	2.9
	7.094	2.9
	7.002	2.9
	7.002	2.9
	6.872	2.9
	6.65	2.678
	6.466	2.678
	6.244	2.143
	6.022	2.143
	6.022	2.143
	5.892	2.143
	5.8	2.143
	5.8	2.143
	5.8	2.143
	5.709	2.143
	5.579	2.143
	5.579	2.143
	5.579	2.143
	5.487	2.143
	5.357	2.143
	5.265	2.143
	5.173	2.143
	5.043	1.829
	5.043	1.829
	5.043	1.829
	4.951	1.829
	4.951	1.829
	4.729	1.829
	4.729	1.829
	4.729	1.829
	4.507	1.829
	4.507	1.829
	4.507	1.829
	4.507	1.829
	4.507	1.829
	4.415	1.829
	4.415	1.829
	4.415	1.829
	4.285	1.829
	4.285	1.829
	4.193	1.607
	4.193	1.607
	4.193	1.607
	4.193	1.607
	3.972	1.607
	3.972	1.607
	3.972	1.607
	3.972	1.607
	3.972	1.607
	3.972	1.607
	3.972	1.607
	3.972	1.607
	3.75	1.607
	3.658	1.607
	3.658	1.607
	3.658	1.607
	3.436	1.071
	3.436	1.071
	3.436	1.071
	3.436	1.071
	3.436	1.071
	3.436	1.071
	3.436	1.071
	3.436	1.071
	3.436	1.071
	3.436	1.071
	3.214	1.071
	3.214	1.071
	3.214	1.071
	3.214	1.071
	3.214	1.071
	2.9	1.071
	2.9	1.071
	2.9	1.071
	2.9	1.071
	2.9	1.071
	2.9	1.071
	2.9	11.82
	2.9	10.386
	2.9	8.767
	2.9	7.688
	2.9	6.924
	2.9	6.701
	2.9	6.701
	2.9	5.529
	2.9	4.765
	2.9	4.542
	2.9	4.542
	2.9	4.542
	2.9	4.318
	2.9	4.318
	2.9	4.225
	2.9	4.225
	2.9	4.002
	2.9	4.002
	2.9	4.002
	2.9	4.002
	2.9	4.002
	2.678	4.002
	2.678	4.002
	2.678	3.778
	2.678	3.686
	2.678	3.462
	2.678	3.462
	2.678	3.462
	2.678	3.462
	2.143	3.462
	2.143	3.462
	2.143	3.239
	2.143	3.239
	2.143	3.239
	2.143	3.239
	2.143	2.922
	2.143	2.922
	2.143	2.922
	2.143	2.922
	2.143	2.922
	2.143	2.922
	2.143	2.159
	2.143	2.159
	2.143	2.159
	2.143	2.159
	2.143	2.159
	2.143	2.159
	2.143	2.159
	2.143	2.159
	2.143	2.159
	2.143	2.159
	2.143	2.159
	2.143	2.159
	2.143	2.159
	2.143	2.159
	1.829	2.159
	1.829	2.159
	1.829	2.159
	1.829	2.159
	1.829	2.159
	1.829	2.159
	1.607	2.159
	1.607	2.159
	1.607	2.159
	1.607	2.159
	1.607	2.159
	1.071	2.159
	1.071	2.159
	1.071	2.159
	1.071	1.843
	1.071	1.843
	1.071	1.843
	1.071	1.843
	1.071	1.843
	15.293	1.843
	13.876	1.843
	12.873	1.843
	11.55	1.843
	11.323	1.843
	11.096	1.843
	10.454	1.843
	10	1.843
	10	1.843
	9.773	1.843
	9.679	1.843
	9.451	1.843
	9.451	1.843
	8.903	1.843
	8.903	1.843
	8.676	1.843
	8.582	1.619
	8.128	1.619
	7.807	1.619
	7.713	1.619
	7.58	1.619
	7.486	1.619
	7.353	1.619
	7.259	1.619
	6.938	1.619
	6.711	1.619
	6.484	1.619
	6.257	1.619
	6.257	1.619
	6.03	1.619
	5.936	1.619
	5.936	1.619
	5.708	1.619
	5.708	1.619
	5.708	1.619
	5.708	1.619
	5.387	1.619
	5.16	1.08
	5.16	1.08
	5.066	1.08
	5.066	1.08
	4.839	1.08
	4.839	1.08
	4.839	1.08
	4.839	1.08
	4.839	1.08
	4.839	1.08
	4.612	1.08
	4.612	1.08
	4.612	1.08
	4.385	1.08
	4.291	1.08
	4.291	1.08
	4.291	1.08
	4.291	1.08
	4.064	1.08
	4.064	1.08
	4.064	1.08
	4.064	1.08
	3.837	1.08
	3.837
	3.837
	3.837
	3.743
	3.743
	3.743
	3.516
	3.516
	3.516
	3.289
	3.289
	3.289
	3.289
	3.289
	3.289
	3.289
	2.968
	2.968
	2.968
	2.968
	2.968
	2.968
	2.741
	2.741
	2.741
	2.741
	2.193
	2.193
	2.193
	2.193
	2.193
	2.193
	2.193
	2.193
	2.193
	2.193
	2.193
	2.193
	2.193
	2.193
	2.193
	2.193
	2.193
	2.193
	2.193
	2.193
	2.193
	2.193
	2.193
	2.193
	2.193
	2.193
	2.193
	2.193
	2.193
	2.193
	1.871
	1.871
	1.871
	1.871
	1.871
	1.871
	1.871
	1.871
	1.871
	1.871
	1.871
	1.871
	1.871
	1.644
	1.644
	1.644
	1.644
	1.644
	1.644
	1.644
	1.644
	1.096
	1.096
	1.096
	1.096
	1.096
	1.096
	1.096
	1.096
	1.096
	1.096
	1.096
	1.096
	1.096
	1.096
	1.096
	1.096
	1.096
	1.096
	1.096
	1.096
	1.096
	1.096
	1.096

[truncated: 12 more sheets: Fig. 3E, Fig. 3G, Fig. 3H, Fig. 3K, Fig. 4G, Fig. 4H, Fig. 5C, Fig. 5D, Fig. 5E, Fig. 6B, Fig. 6C, Fig. 7F]
